# Supplementary material for: Prevalence and Risk Factors of Food Insecurity among Mexican University Students’ Households
Source: Nutrients. 2021 Sep 28;13(10):3426. doi: 10.3390/nu13103426 (PMC8541269; doi:10.3390/nu13103426)
Supplement: Supplementary file 1 [file nutrients-13-03426-s001.zip]

Archive with 1 entries (1 files):
- nutrients-1388618-supplementary.pdf
